# Supplementary material for: Early exposure to farm dust in an allergic airway inflammation rabbit model: Does it affect bronchial and cough hyperresponsiveness?
Source: PLoS One. 2023 Jan 27;18(1):e0279498. doi: 10.1371/journal.pone.0279498 (PMC9882901; doi:10.1371/journal.pone.0279498)
Supplement: S1 Dataset — (XLSX) [file pone.0279498.s005.xlsx]

## Sheet: Feuil1
Rabbit_id	Expo	Weight	Age	IgE OVA	Sex	Chemical cough	Number of chemical cough	Chemical threshold	AC[0.2]	AC[0.4]	AC[0.8]	AC[1.6]	Death at time of anesthesia	DR maximal number	DR cumulative number	DR threshold (ms)	DR number 50	DR number 150	DR number 300	DR number 600	CR maximal number	CR cumulative number	CR threshold	CRc threshold	CR number 50	CR number 150	CR number 300	CR number 600	ER maximal number	ER cumulative number	ER threshold	Int_maxDR	Int_maxCR	Int_maxER	Rbase	PD50	PD100
	1: control; 3: farm	in gram	in days	µg.mL-1	1:male; 2: female	0: none; 1: at least one			Number of cough for each concentration				0: alive; 1: death				DR number for each stimulation duration								CR number for each stimulation duration							Intensity of response (%)
L210203A	1	2855	102	4.74	2	0	0		0	0	0	0	0	1	6	150	0	1	1	1	1	6	150	150	0	1	1	1	0	0		202.492	202.492		30.8495	0.261787
L210203B	1	3040	102	3.55	2	0	0		0	0	0	0	0	2	6	150	0	1	2	1	2	6	150	150	0	1	2	1	0	0		387.132	387.132		30.484	0.271219	0.271219
L210204A	1	2440	103	3.75	2	1	1	0.4	0	1	0	0	0	4	13	150	0	3	4	3	3	6	150	150	0	3	2	1	2	7	300	191.331	112.766	191.331	27.227	0.438297	0.892525
L210204B	1	2485	103	6.19	2	0	0		0	0	0	0	0	1	1	300	0	0	1	0	1	1	300	300	0	0	1	0	0	0		179.233	179.233		23.1965	0.144813	0.206703
L210205A	1	2625	104		2	0	0		0	0	0	0	0	2	11	50	1	1	2	2	2	8	50	50	1	1	2	1	1	3	50	372.325	372.325	100.902	34.9327	0.0627371	0.0644127
L210205B	1	2365	104	4.1	2	1	2	0.4	0	2	0	0	0	2	8	150	0	2	1	2	1	4	150	150	0	1	1	1	1	4	300	269.243	150.277	269.243	34.524	0.32161	0.32161
L210210A	1	2700	109	4.74	2	0	0		0	0	0	0	1
L210210B	1	2580	109	4.74	1								0	4	15	50	1	4	2	4	4	12	50	50	1	1	2	4	3	3		426.956	426.956		27.432	0.331374	0.331374
L210211A	1	2650	110	9.08	1	0	0		0	0	0	0	0	0	0		0	0	0	0	0	0			0	0	0	0	0	0					18.4265	0.291879	0.291879
L210211B	1	2920	110	3.99	1	0	0		0	0	0	0	0	4	13	50	4	3	0	2	4	10	50	50	4	1	0	2	2	3	50	627.237	615.388	627.237	22.2155	0.292827	0.292827
L210212A	1	2705	111		1	0	0		0	0	0	0	0	1	5	50	1	1	1	1	1	3	50	50	1	0	1	1	1	2	150	324.728	324.728	150.695	23.3125	0.0651204	0.0651204
L210212B	1	2660	111	6.81	1	0	0		0	0	0	0	0	3	6	300	0	0	3	1	1	3	300	300	0	0	1	1	2	3	600	218.443	218.443	160.313	14.836	0.252571	0.252571
L210217A	1	2610	116	4.05	1	0	0		0	0	0	0	0	2	5	50	1	1	0	2	1	4	50	50	1	1	0	1	1	1	600	495.608	495.608	324.874	19.1745	0.299766	0.299766
L210217B	1	2590	116	4.17	1	1	2	0.4	0	1	0	1	0	2	8	150	0	2	1	1	1	4	150	150	0	1	1	1	2	4	150	425.116	425.116	128.34	16.4875	0.401259	0.76056
L210218A	1	2855	117		1	0	0		0	0	0	0	1
L210218B	1	2875	117		1	0	0		0	0	0	0	0	1	4	150	0	1	1	1	1	4	150	150	0	1	1	1	0	0		230.642	230.642		21.3405	0.329831	0.329831
L210219A	1	2740	118	6.19	1	0	0		0	0	0	0	0	1	2	600	0	0	0	1	1	2	600	600	0	0	0	1	0	0		123.728	123.728		21.1675	1.02544	1.02544
L210219B	1	2625	118	7.11	1	0	0		0	0	0	0	0	3	7	300	0	0	2	3	2	4	300	300	0	0	1	2	1	3	300	341.372	106.645	341.372	23.1335	1.01401	1.01401
L210304A	1	2555	131	4.19	1	0	0		0	0	0	0	0	1	4	150	0	1	1	1	1	1	300	300	0	0	1	0	1	3	300	127.827	106.851	127.827
L210304B	1	2540	131	4.58	1	0	0		0	0	0	0	0	1	4	50	1	0	1	1	0	0			0	0	0	0	1	4	50	193.209		193.209	22.2315	0.409116	0.744866
L210623A	3	1700	82		2	0	0		0	0	0	0	1
L210623B	3	2375	82	2.87	2	1	9	0.2	2	2	4	0	1	4	8	150	0	1	4	1	1	2	150	150	0	1	1	0	3	6	300	349.404	328.276	349.404
L210624A	3	2165	83		2	0	0		0	0	0	0	0	0	0		0	0	0	0	0	0			0	0	0	0	0	0					17.3085	0.0725384	0.0725384
L210624B	3	1890	83	4.86	2	0	0		0	0	0	0	0	1	5	150	0	1	1	1	1	3	300	300	0	0	1	1	1	2	150	261.803	261.803	169.128	25.662	0.189295	0.220377
L210625A	3	2015	84		2	0	0		0	0	0	0	0	4	16	50	2	2	2	4	4	13	50	50	2	2	1	4	1	3		362.293	362.293		29.683	0.06735	0.06735
L210625B	3	1835	84		2	1	6	0.2	3	1	2	0	0	1	3	300	0	0	1	1	1	1	300	300	0	0	1	0	1	2	600	117.379	116.446	117.379	24.5255		0.0427026
L210630A	3	2340	89		1	1	2	0.2	2	0	0	0	0	1	4	150	0	1	1	1	1	2	300	300	0	0	1	0	1	2	150	113.817	113.817	100.99	20.8685	0.0167247	0.056443
L210630B	3	2190	89		1	1	1	0.8	0	0	1	0	0	1	4	150	0	1	1	1	1	3	150	150	0	1	1	1	1	1	600	182.009	182.009	141.623	25.037	0.118285
L210701A	3	2620	90	4.64	1	0	0		0	0	0	0	0	1	1	300	0	0	1	0	0	0			0	0	0	0	1	1	300	124.784		124.784	15.075	0.069561	0.069561
L210701B	3	2365	90		1	0	0		0	0	0	0	0	2	4	300	0	0	1	2	0	0			0	0	0	0	2	4	300	144.456		144.456
L210702A	3	2220	91	4.95	1	0	0		0	0	0	0	0	4	19	50	4	4	4	2	4	17	50	50	2	4	4	2	2	2		300.294	300.294		21.0765	0.141332	0.20161
L210702B	3	2435	91	5.8	1	0	0		0	0	0	0	0	3	9	50	1	0	3	2	1	3		300	0	0	1	1	2	6	50	229.07		229.07	18.636	0.135536	0.228201
L210707A	3	2255	96	2.3	1	0	0		0	0	0	0	1
L210707B	3	2590	96	4.57	1	0	0		0	0	0	0	0	2	5	300	0	0	1	2	1	2	600	600	0	0	0	1	1	3	300	154.565	154.565	123.598	16.128	0.559069	0.875596
L210708A	3	2075	97	5.49	1	0	0		0	0	0	0	0	3	13	150	0	2	3	2	3	13	150	150	0	2	3	2	0	0		413.206	413.206		26.503	0.149437	0.161531
L210708B	3	2540	97	6.07	1	0	0		0	0	0	0	0	3	7	300	0	0	1	3	2	2		600	0	0	0	2	2	5	300	394.226		394.226	22.6525	0.472435	0.789086
L210709A	3	2290	98	2.84	1	0	0		0	0	0	0	0	3	8	50	1	3	1	1	3	8	50	50	1	3	1	1	0	0		192.786	192.786		26.7585	0.0680557	0.0680557
L210709B	3	2670	98	6.4	1	0	0		0	0	0	0	0	4	18	150	0	2	4	4	0	0			0	0	0	0	4	18	150	153.878		153.878	18.062	0.252926
